# Supplementary material for: Spatial distribution of 6s2 lone electron pair in Pb4Na(PO4)3 and stereochemical activity of the 6s2 electron cloud in lead-bearing apatites
Source: Acta Crystallogr B Struct Sci Cryst Eng Mater. 2026 Feb 1;82(Pt 1):68–77. doi: 10.1107/S2052520625010844 (PMC12869520; doi:10.1107/S2052520625010844)
Supplement: Supplementary file 1 [file b-82-00068-sup1.cif]

data_I
#==============================================================================

# PROCESSING SUMMARY (IUCr Office Use Only)

_journal_date_recd_electronic      2025-09-12
_journal_date_to_coeditor         ?
_journal_date_from_coeditor       ?
_journal_date_accepted     ?
_journal_date_printers_first      ?
_journal_date_printers_final      ?
_journal_date_proofs_out          ?
_journal_date_proofs_in           ?
_journal_coeditor_name            ?
_journal_coeditor_code      RA5162
_journal_coeditor_notes
; ?
;
_journal_paper_category      FA
_journal_techeditor_code      ?
_iucr_compatibility_tag          ACTA95
_journal_techeditor_notes  
;
;
_journal_coden_ASTM               ?
_journal_name_full                ?
_journal_year                     ?
_journal_volume                   ?
_journal_issue                    ?
_journal_page_first               ?
_journal_page_last                ?
_journal_suppl_publ_number        ?
_journal_suppl_publ_pages         ?

#==============================================================================


#==============================================================================
# SUBMISSION DETAILS
_publ_contact_author_name 'Hiroki Okudera'
_publ_contact_author_address
;
Course in Earth and Planetary Science, School of Geosciences and Civil 
Engineering, Kanazawa University, Kakuma-machi, 920-1192 Japan
;
_publ_contact_author_email 'okudera@staff.kanazawa-u.ac.jp'
_publ_contact_author_fax '+81-76-264-6545'
_publ_contact_author_phone '+81-76-264-6525'

_publ_contact_letter
;?
;

_publ_requested_journal 'Acta Cryst. B'
_publ_requested_category FA

#==============================================================================

# TITLE AND AUTHOR LIST

_publ_section_title
;
Spatial distribution of 6s2 lone electron pair i Pb4Na(PO4)3 and 
stereochemical activity of 6s2 electron cloud in lead-bearing apatites
;
_publ_section_title_footnote
;?
;
# The loop structure below should contain the names and addresses of all 
# authors, in the required order of publication. Repeat as necessary.

loop_
_publ_author_name
_publ_author_address
_publ_author_footnote
_publ_author_email
'Hirano, Kotomi'
;
Division of Geosciences and Civil Engineering, Graduate School of 
Natural Science and Technology, Kanazawa University, Kakuma-machi, 
920-1192 Japan
;
.
;
kotomi_hirano@noritake.com
;
'Okudera, Hiroki'
;
Course in Earth and Planetary Science, School of Geosciences and Civil 
Engineering, College of Science and Engineering, Kanazawa University, 
Kakuma-machi, 920-1192 Japan
;
.
;
okudera@staff.kanazawa-u.ac.jp
;
#==============================================================================

# CHEMICAL DATA

_pd_phase_name                         'Pb4Na(PO4)3'
_chemical_compound_source              'synthetic'
_chemical_formula_sum                  'Na O12 P3 Pb4'
_chemical_formula_structural           'Pb4 Na (P O4)3'
_chemical_formula_weight                1136.70

#==============================================================================

# Crystal data

_exptl_crystal_description        'sphere'
_exptl_crystal_colour             'colourless'
_exptl_crystal_size_rad                0.097
_exptl_crystal_size_min                0.195
_exptl_crystal_size_mid                0.195
_exptl_crystal_size_max                0.195
_exptl_crystal_F_000                   960
_exptl_crystal_density_diffrn          6.3775
_exptl_absorpt_coefficient_mu          57.3163
_exptl_absorpt_correction_type         'sphere'
_exptl_absorpt_correction_T_min        0.0059
_exptl_absorpt_correction_T_max        0.0094
_exptl_absorpt_process_details   'spherical absorption correction'

_cell_measurement_temperature          294
_cell_measurement_theta_min            43.9
_cell_measurement_theta_max            47.9
_cell_measurement_reflns_used          11
_computing_cell_refinement      'Rigaku Control software, corrected with Si'

_cell_length_a                         9.7345(12)
_cell_length_b                         9.7345(12)
_cell_length_c                         7.2130(18)
_cell_angle_alpha                      90
_cell_angle_beta                       90
_cell_angle_gamma                      120
_cell_volume                           591.93(16)
_cell_formula_units_Z                  2
_symmetry_cell_setting                 'hexagonal'
_symmetry_space_group_name_H-M         'P 63/m'
_symmetry_space_group_name_Hall        '-P 6 c'
_space_group_IT_number                 176

_diffrn_measurement_device_type        'Rigaku AFC5S diffractometer'
_diffrn_radiation_wavelength           0.71069
_diffrn_radiation_type                 Mo-K\a
_diffrn_radiation_source               'X-ray tube, 50kV 25mA'
_diffrn_radiation_monochromator        'graphite (002)'
_diffrn_measurement_method             'integrated with \v/2\q scans'
_diffrn_ambient_temperature          294
_diffrn_standards_number               3
_diffrn_standards_interval_count     200
_diffrn_standards_decay_%              0
_diffrn_reflns_theta_min               3.71
_diffrn_reflns_theta_max               44.99
_diffrn_measured_fraction_theta_max    1.0
_diffrn_reflns_theta_full              45.00
_diffrn_measured_fraction_theta_full   1.0
_diffrn_reflns_limit_h_min            -19
_diffrn_reflns_limit_k_min            -19
_diffrn_reflns_limit_l_min            -14
_diffrn_reflns_limit_h_max             19
_diffrn_reflns_limit_k_max             19
_diffrn_reflns_limit_l_max             14
_diffrn_reflns_number               19658
_diffrn_reflns_av_R_equivalents        0.1005

_reflns_number_total                1729
_reflns_observed_criterion       F>3u(F)
_reflns_number_gt                    707
_reflns_threshold_expression
     'F>3\sigma(F) & (|Fobs.max|-|Fobs.min|)/|Fobs.min| < 0.5 among equivalents'

_computing_data_collection        'AFC-5S control'
_computing_structure_refinement   'LSGCEX (Kihara, 1990)'
_computing_data_reduction         'AFCPHI, SORT6 (parts of LSGCEX)'
_computing_molecular_graphics     'VESTA (Momma & Izumi, 2011)'
_computing_publication_material   'none'

_refine_ls_d_res_high                  0.5025
_refine_ls_d_res_low                   1.9619
_refine_ls_weighting_scheme      'sigma'
_refine_ls_weighting_details     'weight proportional to sigma^-2^'
_refine_ls_extinction_coef       0.012(6)
_refine_ls_extinction_method    'B-C type 1 Lorenzian isotropic'
_refine_ls_number_reflns             627
_refine_ls_matrix_type              full
_refine_ls_structure_factor_coef       F
_refine_ls_number_restraints           3
_refine_ls_number_constraints          9
_refine_ls_number_parameters          39
_refine_ls_R_factor_gt                 0.0169
_refine_ls_wR_factor_ref               0.0191
_refine_ls_goodness_of_fit_ref         1.5631
# delta-rho min and max after final ls
_refine_diff_density_max               2.6418
_refine_diff_density_min              -1.7986
_refine_ls_shift/su_max               0

#=============================================================================

# ATOMIC COORDINATES AND DISPLACEMENT PARAMETERS

loop_
_space_group_symop_operation_xyz
   'x, y, z'
   '-x, -y, -z'
   '-y, x-y, z'
   'y, -x+y, -z'
   '-x+y, -x, z'
   'x-y, x, -z'
   '-x, -y, z+1/2'
   'x, y, -z+1/2'
   'y, -x+y, z+1/2'
   '-y, x-y, -z+1/2'
   'x-y, x, z+1/2'
   '-x+y, -x, -z+1/2'

loop_
   _atom_site_label
   _atom_site_occupancy
   _atom_site_fract_x
   _atom_site_fract_y
   _atom_site_fract_z
   _atom_site_thermal_displace_type
   _atom_site_U_iso_or_equiv
   _atom_site_type_symbol
   Pb1      0.56(2) 0.33333     0.66667      0.0088(9)  Ueq   0.0145  Pb
   Na1      0.44    0.33333     0.66667      0.0088     Ueq   0.0145  Na
   Pb2      0.96    0.00130(3)  0.25558(4)   0.25000    Ueq   0.0158  Pb
   Na2      0.04    0.00130     0.25558      0.25000    Ueq   0.0158  Na
   P        1.0     0.3996(2)   0.3785(2)    0.25000    Ueq   0.0095  P
   O1       1.0     0.3232(7)   0.4827(7)    0.25000    Ueq   0.017   O
   O2       1.0     0.5204(8)   0.1018(9)    0.25000    Ueq   0.034   O
   O3       1.0     0.3479(7)   0.2685(6)    0.0808(6)  Ueq   0.024   O

loop_
   _atom_site_aniso_label
   _atom_site_aniso_U_11
   _atom_site_aniso_U_22
   _atom_site_aniso_U_33
   _atom_site_aniso_U_12
   _atom_site_aniso_U_13
   _atom_site_aniso_U_23
   Pb1 0.01344(16) 0.01344     0.0166(3)    0.00675     0.00000    0.00000
   Na1 0.01344     0.01344     0.0166       0.00675     0.00000    0.00000
   Pb2 0.01270(11) 0.01554(12) 0.01904(12)  0.00706(9)  0.00000    0.00000
   Na2 0.01270     0.01554     0.01913      0.00706     0.00000    0.00000
   P   0.0099(6)   0.0088(6)   0.0100(6)    0.0049(5)   0.00000    0.00000
   O1  0.025(2)    0.014(2)    0.017(2)     0.013(2)    0.00000    0.00000
   O2  0.019(3)    0.019(3)    0.071(6)     0.015(2)    0.00000    0.00000
   O3  0.044(3)    0.0221(18)  0.0151(17)   0.023(2)   -0.0100(17) -0.0072(14)

loop_
   _atom_type_symbol
   _atom_type_oxidation_number
   _atom_type_number_in_cell
   _atom_type_scat_dispersion_real
   _atom_type_scat_dispersion_imag
   _atom_type_scat_source
 Pb 0  8 -3.394 10.111  'International Tables Vol C Tables 4.2.6.8 and 6.1.1.3'
 Na 0  2  0.0362 0.0249 'International Tables Vol C Tables 4.2.6.8 and 6.1.1.3'
 P  0  6  0.1023 0.0942 'International Tables Vol C Tables 4.2.6.8 and 6.1.1.3'
 O  0 24  0.011  0.006  'International Tables Vol C Tables 4.2.6.8 and 6.1.1.3'

loop_
   _geom_bond_atom_site_label_1
   _geom_bond_atom_site_label_2
   _geom_bond_site_symmetry_2
   _geom_bond_distance
   _geom_bond_multiplicity
   Pb1 O1 1_555 2.463(6)  3
   Pb1 O2 6_555 2.717(7)  3
   Pb1 O3 6_555 2.913(7)  3
   Pb2 O1 1_555 2.790(6)  1
   Pb2 O2 3_555 2.262(13) 1
   Pb2 O3 3_555 2.612(5)  2
   Pb2 O3 6_555 2.529(5)  2
   P   O1 1_555 1.528(9)  1
   P   O2 5_665 1.536(10) 1
   P   O3 1_555 1.533(5)  2

loop_
   _geom_angle_atom_site_label_1
   _geom_angle_atom_site_label_2
   _geom_angle_atom_site_label_3
   _geom_angle
   _geom_angle_site_symmetry_1
   _geom_angle_site_symmetry_2
   _geom_angle_site_symmetry_3
  O1 P  O2 111.2(5)   1_555 1_555 5_665
  O1 P  O3 111.4(3)   1_555 1_555 1_555
  O2 P  O3 108.5(3)   5_665 1_555 1_555
  O3 P  O3 105.5(3)   1_555 1_555 1_555
  

# start Validation Reply Form
_vrf_PLAT902_I
;
PROBLEM: No (Interpretable) Reflections Found in FCF ....     Please Check 
RESPONSE: The authors did not use SHELX but ORFXLS-based software 
and therefore the file .fcf has not been embedded in this CIF file.
;
# end Validation Reply Form
