# Supplementary material for: Spatial distribution of 6s2 lone electron pair in Pb4Na(PO4)3 and stereochemical activity of the 6s2 electron cloud in lead-bearing apatites
Source: Acta Crystallogr B Struct Sci Cryst Eng Mater. 2026 Feb 1;82(Pt 1):68–77. doi: 10.1107/S2052520625010844 (PMC12869520; doi:10.1107/S2052520625010844)
Supplement: Supplementary file 2 [file b-82-00068-Isup2.hkl]

#======================================================================

data_Pb4Na(PO4)3

#======================================================================

# Structure Factor Table

#==============================================================================
 loop_
 _refln_index_h
 _refln_index_k
 _refln_index_l
 _refln_F_calc
 _refln_F_meas
 _refln_F_sigma
 _refln_include_status
   1   1   0    39.243    36.056     1.552   l
   2   1   0   216.808   216.763     1.952   l
   3   1   0    14.737    18.952     4.895   l
   4   1   0   224.400   233.332     2.105   o
   5   1   0   191.512   190.476     1.832   o
   6   1   0   143.856   148.367     1.608   o
   7   1   0   157.944   161.643     1.688   o
   8   1   0    13.107    13.702     6.040   <
   9   1   0   122.158   120.070     1.581   o
  10   1   0    12.396    16.190     6.032   <
  11   1   0    21.413    24.025     5.269   <
  12   1   0    18.214    19.833     6.178   <
  13   1   0     5.683    12.774     7.059   <
  14   1   0    33.498    28.246     4.338   <
  15   1   0     4.293     9.358     7.142   <
  16   1   0    32.837    26.786     4.702   <
   0   2   0   191.948   195.404     1.799   l
   1   2   0   180.836   187.434     1.782   l
   2   2   0     4.630    14.226     5.383   l
   3   2   0   156.647   156.495     1.595   o
   4   2   0   143.024   142.065     1.581   o
   5   2   0    65.792    66.131     1.214   o
   6   2   0   127.114   128.556     1.534   o
   7   2   0   125.273   128.918     1.561   o
   8   2   0    47.701    47.938     1.328   o
   9   2   0    84.037    83.779     1.539   o
  10   2   0    76.715    79.160     1.555   o
  11   2   0    15.876    22.036     5.791   <
  12   2   0    55.766    54.209     1.447   o
  13   2   0    38.704    28.652     5.295   <
  14   2   0     0.397    17.363     6.966   <
  15   2   0    36.954    32.050     4.065   <
   0   3   0   359.140   355.521     3.004   l
   1   3   0   112.956   119.013     1.408   l
   2   3   0   201.281   208.290     1.919   o
   3   3   0    53.628    52.694     1.112   o
   4   3   0    43.890    45.599     1.233   o
   5   3   0    44.180    45.844     1.277   o
   6   3   0    15.979    17.089     5.657   <
   7   3   0    91.439    94.609     1.573   o
   8   3   0    46.668    45.704     1.418   o
   9   3   0    91.738    93.032     1.611   o
  10   3   0    86.107    88.773     1.568   o
  11   3   0    36.426    40.175     1.761   o
  12   3   0    88.824    91.604     1.769   o
  13   3   0     2.473    13.840     6.712   <
  14   3   0    47.442    50.678     1.582   o
  15   3   0    19.136    21.494     6.544   <
   0   4   0   247.472   253.861     2.241   l
   1   4   0   218.878   225.568     2.049   o
   2   4   0   207.601   208.147     1.951   o
   3   4   0    57.742    56.732     1.180   o
   4   4   0   321.983   323.039     2.823   o
   5   4   0     3.754    14.440     5.396   <
   6   4   0    94.211    94.125     1.533   o
   7   4   0   154.058   155.504     1.690   o
   8   4   0   123.208   122.366     1.607   o
   9   4   0     7.392    21.581     5.074   <
  10   4   0     4.580    16.295     6.251   <
  11   4   0    44.452    45.678     1.631   o
  12   4   0    56.399    55.540     1.453   o
  13   4   0    38.716    33.265     3.982   <
  14   4   0    22.117    16.056     6.663   <
   0   5   0    13.345    19.476     4.989   <
   1   5   0   144.545   142.034     1.549   o
   2   5   0    44.899    44.140     1.314   o
   3   5   0    51.128    53.700     1.158   o
   4   5   0    19.864    17.194     5.602   <
   5   5   0    37.113    34.045     2.409   <
   6   5   0    88.333    84.046     1.637   o
   7   5   0     8.408    18.293     5.107   <
   8   5   0    91.689    89.818     1.686   o
   9   5   0    80.103    77.808     1.477   o
  10   5   0    48.087    41.018     1.810   o
  11   5   0    65.371    67.566     1.362   o
  12   5   0    16.480    18.919     5.947   <
  13   5   0    34.832    34.266     3.207   <
   0   6   0    23.657    20.543     5.344   <
   1   6   0   132.283   136.752     1.543   o
   2   6   0   137.662   139.483     1.585   o
   3   6   0    19.808    19.265     5.757   <
   4   6   0   107.989   110.063     1.524   o
   5   6   0    89.702    89.135     1.597   o
   6   6   0     5.174    14.852     6.008   <
   7   6   0    91.720    93.035     1.664   o
   8   6   0    70.053    71.086     1.384   o
   9   6   0    16.857    20.526     5.626   <
  10   6   0    61.746    61.918     1.346   o
  11   6   0    51.236    50.220     1.573   o
  12   6   0    12.519    11.488     6.976   <
   0   7   0    63.582    65.260     1.292   o
   1   7   0   207.888   208.418     1.986   o
   2   7   0   126.350   129.262     1.555   o
   3   7   0    61.323    62.971     1.265   o
   4   7   0   157.721   158.415     1.709   o
   5   7   0    20.578    18.585     5.683   o
   6   7   0    51.833    52.265     1.372   o
   7   7   0    21.754    23.748     5.060   <
   8   7   0    59.913    60.799     1.312   o
   9   7   0    14.945    19.512     6.483   <
  10   7   0     5.255    11.382     7.235   <
  11   7   0    10.815    21.212     5.991   <
  12   7   0    20.810    17.443     6.241   <
   0   8   0   188.199   189.690     1.867   o
   1   8   0    11.361    12.646     6.270   <
   2   8   0    23.132    21.805     5.339   <
   3   8   0    53.444    52.986     1.277   o
   4   8   0   106.164   106.400     1.610   o
   5   8   0    81.605    81.683     1.428   o
   6   8   0    63.530    66.207     1.299   o
   7   8   0    20.363    16.572     6.434   <
   8   8   0   120.852   121.824     1.675   o
   9   8   0    16.728    16.253     6.595   <
  10   8   0    33.921    30.618     3.696   <
  11   8   0    53.287    54.636     1.487   o
   0   9   0    92.468    95.027     1.570   o
   1   9   0   112.503   116.471     1.535   o
   2   9   0   102.582   103.947     1.604   o
   3   9   0    84.936    84.266     1.710   o
   4   9   0    17.926    19.315     6.488   <
   5   9   0    84.639    86.523     1.760   o
   6   9   0    17.851    21.437     6.511   o
   7   9   0     3.620    16.381     5.970   <
   8   9   0     9.624    17.460     6.273   <
   9   9   0     2.064    14.418     6.876   <
  10   9   0    32.917    25.396     5.401   <
   0  10   0    66.469    66.266     1.353   o
   1  10   0    53.401    54.328     1.290   o
   2  10   0    84.403    84.936     1.566   o
   3  10   0    55.927    55.677     1.328   o
   4  10   0    21.290    18.702     6.334   <
   5  10   0    42.446    39.735     1.836   o
   6  10   0    44.359    42.667     1.798   o
   7  10   0     0.727    15.888     7.056   <
   8  10   0    25.245    27.835     5.878   <
   9  10   0    22.918    18.340     6.328   <
   0  11   0    53.275    53.286     1.362   o
   1  11   0    17.781    14.929     5.662   <
   2  11   0     1.998    17.189     6.311   <
   3  11   0    39.455    35.693     3.405   <
   4  11   0    34.710    37.209     1.951   o
   5  11   0    67.455    67.324     1.374   o
   6  11   0    48.658    47.091     1.654   o
   7  11   0    21.607    24.118     4.875   <
   8  11   0    60.003    60.173     1.379   o
   0  12   0   174.031   173.274     1.827   o
   1  12   0     9.105     9.741     6.505   <
   2  12   0    66.968    71.506     1.433   o
   3  12   0    82.505    82.328     1.405   o
   4  12   0    68.443    69.540     1.345   o
   5  12   0    14.363    17.552     6.809   <
   6  12   0    12.591    21.403     5.984   <
   7  12   0    15.860    18.540     5.977   <
   0  13   0     6.539    12.265     6.919   <
   1  13   0     2.287    15.910     6.580   <
   2  13   0    57.100    56.905     1.488   o
   3  13   0     1.741    13.747     7.034   <
   4  13   0    33.838    30.025     3.198   <
   5  13   0    40.166    41.924     3.373   <
   0  14   0    44.381    40.056     2.743   <
   1  14   0    23.198    18.756     6.630   <
   2  14   0     2.135    16.095     6.664   <
   3  14   0    48.537    48.306     1.943   o
   4  14   0    18.110    21.999     5.405   <
   0  15   0    82.024    86.562     1.602   o
   1  15   0    31.747    27.855     4.946   <
   2  15   0    41.079    41.515     1.861   o
   3  15   0    24.905    22.042     6.061   o
   0  16   0    41.421    43.331     1.812   o
   1  16   0    32.569    33.730     2.233   <
   0   1   1     1.469     4.339     4.992   l
   1   1   1   199.307   206.480     1.315   l
   2   1   1   297.670   298.379     1.810   l
   3   1   1     3.743     9.788     3.854   l
   4   1   1     5.572    14.084     3.982   <
   5   1   1   241.238   242.543     1.551   o
   6   1   1   128.131   133.295     1.106   o
   7   1   1     6.753    17.596     3.837   <
   8   1   1    26.375    23.012     3.136   <
   9   1   1   124.742   128.393     1.121   o
  10   1   1   108.721   111.675     1.149   o
  11   1   1    18.839    19.916     3.894   <
  12   1   1    30.166    28.610     3.394   <
  13   1   1    79.571    82.009     1.064   o
  14   1   1    41.421    39.552     1.985   <
  15   1   1     3.835    14.170     5.081   <
  16   1   1    13.446    18.836     3.950   <
   0   2   1    21.875    24.995     4.485   l
   1   2   1   251.196   261.666     1.612   l
   2   2   1     8.347    15.157     3.103   l
   3   2   1   235.152   236.668     1.507   o
   4   2   1    46.895    43.398     0.908   o
   5   2   1   169.551   171.082     1.217   o
   6   2   1    32.884    26.038     2.821   <
   7   2   1   132.336   130.451     1.117   o
   8   2   1    17.411    19.790     3.763   <
   9   2   1    91.244    92.100     1.161   o
  10   2   1    43.569    39.702     1.781   <
  11   2   1    76.022    76.163     1.064   o
  12   2   1    15.941    21.420     4.231   <
  13   2   1    45.729    46.436     1.166   o
  14   2   1    27.181    25.832     3.639   <
  15   2   1    41.744    41.782     1.365   o
   0   3   1    29.117    35.897     1.425   l
   1   3   1    42.861    42.464     1.057   l
   2   3   1   236.078   238.870     1.520   o
   3   3   1   193.450   199.173     1.343   o
   4   3   1    37.857    41.230     0.973   o
   5   3   1    21.599    19.177     3.551   <
   6   3   1   181.262   178.970     1.270   o
   7   3   1   105.514   108.048     1.089   o
   8   3   1    10.135    18.159     3.897   <
   9   3   1    35.652    36.450     1.849   <
  10   3   1    77.908    78.339     1.040   o
  11   3   1    65.777    66.471     0.954   o
  12   3   1     2.550    17.253     4.354   <
  13   3   1     5.795    15.543     4.720   <
  14   3   1    59.252    58.721     1.009   o
  15   3   1    21.213    22.070     4.451   <
   0   4   1     4.654    16.033     3.663   l
   1   4   1     3.162    13.705     3.612   <
   2   4   1    74.637    71.687     0.943   o
   3   4   1     1.085    15.649     3.867   <
   4   4   1    44.216    44.726     0.929   o
   5   4   1    42.569    42.478     0.978   o
   6   4   1    13.516    16.044     3.622   <
   7   4   1    27.938    27.144     2.614   <
   8   4   1     5.009    13.457     4.367   <
   9   4   1    18.698    20.639     3.935   <
  10   4   1    22.132    24.974     3.757   <
  11   4   1     5.422    13.763     4.664   <
  12   4   1     4.377    10.953     4.642   <
  13   4   1    14.950    15.502     4.895   <
  14   4   1     9.424    15.663     5.029   <
   0   5   1    39.191    42.748     0.907   o
   1   5   1   188.760   192.335     1.300   o
   2   5   1   161.412   163.650     1.191   o
   3   5   1    22.025    22.098     2.876   <
   4   5   1    16.863    16.378     4.050   <
   5   5   1   150.886   150.745     1.175   o
   6   5   1    99.801   101.231     1.109   o
   7   5   1    38.778    37.520     1.529   <
   8   5   1    18.208    21.270     3.843   <
   9   5   1    84.219    83.763     1.184   o
  10   5   1    47.523    48.659     1.094   o
  11   5   1    16.047    19.590     4.254   <
  12   5   1     8.923    15.963     4.504   <
  13   5   1    51.103    52.109     1.101   o
   0   6   1     4.452    15.171     3.957   <
   1   6   1   140.287   143.827     1.119   o
   2   6   1    25.832    22.489     3.258   <
   3   6   1   168.900   170.296     1.239   o
   4   6   1     2.208    15.445     4.179   <
   5   6   1   112.877   115.058     1.106   o
   6   6   1    53.277    54.723     0.907   o
   7   6   1    90.690    90.180     1.192   o
   8   6   1    20.326    22.517     3.946   <
   9   6   1    46.843    47.731     1.107   o
  10   6   1    17.070    18.894     4.543   <
  11   6   1    56.018    56.796     1.021   o
  12   6   1    13.270    19.963     4.717   <
   0   7   1     7.347    12.041     4.209   <
   1   7   1     6.660    14.108     3.896   <
   2   7   1   115.056   114.586     1.082   o
   3   7   1   106.092   109.513     1.099   o
   4   7   1     6.910    15.251     4.307   <
   5   7   1     6.223    12.572     4.482   <
   6   7   1    92.211    93.307     1.179   o
   7   7   1    59.161    56.485     0.963   o
   8   7   1     5.056    15.030     4.746   <
   9   7   1    10.543    14.232     4.384   <
  10   7   1    51.167    49.036     1.170   o
  11   7   1    36.754    30.263     3.183   <
  12   7   1     1.266    16.750     5.013   <
   0   8   1     1.067    15.465     4.194   <
   1   8   1    19.785    17.365     3.814   <
   2   8   1    17.584    18.942     3.425   <
   3   8   1    14.979    16.292     4.016   <
   4   8   1    25.930    25.477     3.083   <
   5   8   1    24.498    23.040     3.478   <
   6   8   1    17.044    17.786     4.260   <
   7   8   1    11.351    16.654     4.691   <
   8   8   1     4.244    14.925     4.781   <
   9   8   1    10.448    19.332     4.543   <
  10   8   1    13.046    17.195     4.841   <
  11   8   1     3.546    14.028     4.939   <
   0   9   1    12.023    17.036     3.782   <
   1   9   1   116.644   115.826     1.117   o
   2   9   1   115.395   114.994     1.153   o
   3   9   1    15.463    22.046     3.258   <
   4   9   1     2.637    18.021     4.395   <
   5   9   1   112.268   112.902     1.190   o
   6   9   1    56.274    56.497     0.985   o
   7   9   1     6.808    12.236     4.424   <
   8   9   1     9.586    19.901     4.457   <
   9   9   1    57.711    58.334     1.007   o
  10   9   1    34.203    35.434     2.108   <
   0  10   1    17.180    16.114     4.191   <
   1  10   1    85.484    85.908     1.168   o
   2  10   1    25.090    24.440     3.434   <
   3  10   1   104.209   104.662     1.163   o
   4  10   1     2.204    15.189     4.693   <
   5  10   1    48.823    47.901     1.107   o
   6  10   1    29.033    29.827     3.160   <
   7  10   1    67.848    68.995     0.987   o
   8  10   1     7.569    14.798     4.700   <
   9  10   1    24.558    24.666     3.475   <
   0  11   1    17.302    18.152     3.648   <
   1  11   1    27.821    27.000     2.801   <
   2  11   1    68.980    70.191     0.990   o
   3  11   1    47.832    48.225     1.106   o
   4  11   1    10.880    17.375     4.628   <
   5  11   1     2.400    12.793     4.503   <
   6  11   1    42.583    39.009     2.441   <
   7  11   1    38.726    35.921     1.610   o
   8  11   1     5.177    17.095     4.794   <
   0  12   1    10.929    17.671     4.210   <
   1  12   1    18.780    23.325     3.895   <
   2  12   1    36.361    37.372     1.617   <
   3  12   1     4.213    18.673     4.599   <
   4  12   1     3.744    14.137     4.899   <
   5  12   1    16.666    19.368     4.646   <
   6  12   1    22.033    20.514     4.515   <
   7  12   1     4.310    11.836     4.863   <
   0  13   1     8.312    16.048     4.758   <
   1  13   1    67.185    67.467     0.990   o
   2  13   1    47.588    48.464     1.180   o
   3  13   1    14.010    18.782     4.855   <
   4  13   1     8.866    18.511     4.332   <
   5  13   1    47.764    47.784     1.225   o
   0  14   1     4.078    15.849     4.529   <
   1  14   1    36.846    31.116     2.781   <
   2  14   1    18.731    18.341     4.612   <
   3  14   1    46.302    48.127     1.172   o
   4  14   1     3.455    17.822     4.741   <
   0  15   1     4.031    10.882     4.911   <
   1  15   1     0.781    14.369     4.976   <
   2  15   1    36.948    33.133     2.919   <
   3  15   1    25.347    28.340     3.319   <
   0  16   1     3.066    18.226     4.814   <
   1  16   1    12.369    19.998     4.820   <
   0   0   2   338.419   314.191     4.620   l
   0   1   2   170.869   167.146     1.174   l
   1   1   2   311.049   305.622     1.849   l
   2   1   2    14.298    16.310     3.455   l
   3   1   2   167.985   169.063     1.179   o
   4   1   2    51.838    50.387     0.797   o
   5   1   2    76.211    74.413     1.024   o
   6   1   2    19.642    19.850     3.407   <
   7   1   2    42.882    45.044     0.922   o
   8   1   2    70.749    71.673     1.001   o
   9   1   2    45.244    40.455     1.146   <
  10   1   2   109.237   106.859     1.131   o
  11   1   2    67.476    67.269     0.957   o
  12   1   2    28.938    24.125     3.282   <
  13   1   2    79.075    79.830     1.119   o
  14   1   2     4.446    16.039     4.773   <
  15   1   2    32.219    27.096     3.404   <
  16   1   2    15.022    16.326     4.719   <
   0   2   2    12.090    17.229     4.062   l
   1   2   2    65.018    70.465     1.011   l
   2   2   2   279.397   281.248     1.737   l
   3   2   2     8.496    16.582     3.551   <
   4   2   2    62.998    62.751     0.895   o
   5   2   2   166.568   167.068     1.202   o
   6   2   2    12.782    15.926     4.212   <
   7   2   2    40.286    40.803     1.645   <
   8   2   2   104.404   106.551     1.103   o
   9   2   2     9.783    17.034     4.134   <
  10   2   2    10.590    16.690     3.908   <
  11   2   2    79.043    80.786     1.131   o
  12   2   2    13.466    11.789     4.779   <
  13   2   2     2.743    15.142     4.719   <
  14   2   2    59.189    60.108     0.989   o
  15   2   2    12.775    18.491     4.407   <
   0   3   2     7.752    15.868     3.672   l
   1   3   2   182.262   186.196     1.253   o
   2   3   2    32.094    33.689     1.087   <
   3   3   2   179.990   183.916     1.274   o
   4   3   2   146.804   145.297     1.124   o
   5   3   2   147.501   146.564     1.142   o
   6   3   2   177.296   176.375     1.259   o
   7   3   2     0.483    13.217     4.223   <
   8   3   2   110.528   108.610     1.135   o
   9   3   2    35.067    36.052     1.857   <
  10   3   2    28.148    29.098     2.788   <
  11   3   2     7.644    18.941     4.543   <
  12   3   2     4.392    13.023     4.888   <
  13   3   2    33.152    28.137     3.363   <
  14   3   2    16.643    19.911     4.297   <
   0   4   2   372.760   373.022     2.249   o
   1   4   2    35.887    34.333     1.064   o
   2   4   2    65.951    67.090     0.911   o
   3   4   2   178.548   176.849     1.244   o
   4   4   2   120.015   119.642     1.067   o
   5   4   2    73.922    76.896     1.006   o
   6   4   2    15.750    20.669     3.485   <
   7   4   2    14.570    18.683     3.859   <
   8   4   2   169.006   168.465     1.260   o
   9   4   2    51.180    50.942     1.010   o
  10   4   2    84.332    82.073     1.136   o
  11   4   2    84.284    87.811     1.234   o
  12   4   2    86.370    87.366     1.189   o
  13   4   2    19.605    22.197     4.037   <
  14   4   2     6.495    15.289     4.893   <
   0   5   2   164.878   170.891     1.207   o
   1   5   2    35.445    33.726     1.150   o
   2   5   2   203.563   205.535     1.374   o
   3   5   2   155.214   157.249     1.191   o
   4   5   2    68.015    72.714     1.008   o
   5   5   2   141.026   140.116     1.140   o
   6   5   2    12.528    14.926     4.030   <
   7   5   2    62.832    63.033     0.909   o
   8   5   2    20.216    24.530     2.564   <
   9   5   2    30.367    27.295     3.022   <
  10   5   2     3.185    11.044     4.757   <
  11   5   2     4.215    11.778     4.964   <
  12   5   2    13.975     7.950     4.892   <
  13   5   2    10.672    17.269     4.416   <
   0   6   2   180.536   178.766     1.262   o
   1   6   2    42.799    43.374     0.953   o
   2   6   2    43.117    44.208     0.941   o
   3   6   2   178.525   178.381     1.268   o
   4   6   2    18.436    18.347     3.522   <
   5   6   2    13.958    16.250     3.619   <
   6   6   2   119.983   119.630     1.128   o
   7   6   2    28.648    26.625     3.109   <
   8   6   2    14.589    14.642     4.503   <
   9   6   2    72.834    71.406     1.012   o
  10   6   2    26.054    25.791     3.467   <
  11   6   2    15.364    19.070     4.312   <
  12   6   2    42.271    41.595     1.323   o
   0   7   2   168.506   168.539     1.214   o
   1   7   2    24.423    20.893     3.499   <
   2   7   2    34.375    37.729     1.125   <
   3   7   2    15.225    14.835     3.898   <
   4   7   2    21.609    19.354     4.174   <
   5   7   2    80.663    81.358     1.077   o
   6   7   2     7.184    13.282     4.316   <
   7   7   2    74.868    76.172     1.069   o
   8   7   2   102.709   101.354     1.246   o
   9   7   2    46.557    47.628     1.131   o
  10   7   2    60.822    61.548     0.995   o
  11   7   2    20.396    19.910     4.089   <
  12   7   2    44.670    47.018     1.145   o
   0   8   2   264.108   261.475     1.668   o
   1   8   2    80.680    81.863     1.085   o
   2   8   2   141.076   143.203     1.146   o
   3   8   2   109.198   110.672     1.110   o
   4   8   2   169.389   169.286     1.263   o
   5   8   2    31.906    28.943     2.272   <
   6   8   2    18.096    17.845     4.449   <
   7   8   2    64.006    63.440     0.933   o
   8   8   2    46.590    45.944     1.175   o
   9   8   2    16.857    17.286     4.732   <
  10   8   2     6.857    17.280     4.474   <
  11   8   2     5.319    16.832     4.761   <
   0   9   2    57.442    57.081     0.862   o
   1   9   2    31.719    29.164     2.967   <
   2   9   2    39.301    37.812     2.061   <
   3   9   2    35.187    31.851     2.087   <
   4   9   2    40.445    41.308     1.156   o
   5   9   2    29.527    29.120     3.046   <
   6   9   2    68.014    68.486     0.951   o
   7   9   2    30.875    27.798     3.011   <
   8   9   2    25.784    22.610     3.765   <
   9   9   2    53.098    53.601     1.068   o
  10   9   2    11.758    16.527     4.694   <
   0  10   2     7.063    17.481     4.006   <
   1  10   2    67.246    69.297     0.952   o
   2  10   2    20.450    17.613     4.252   <
   3  10   2     8.859    12.970     4.585   <
   4  10   2    73.322    75.668     0.981   o
   5  10   2     5.546    17.772     4.395   <
   6  10   2     9.513    14.825     4.455   <
   7  10   2    67.733    69.632     1.025   o
   8  10   2     6.125    11.385     4.914   <
   9  10   2     3.614    13.842     4.932   <
   0  11   2    98.254   100.890     1.144   o
   1  11   2    73.259    74.111     0.977   o
   2  11   2    94.962    94.115     1.220   o
   3  11   2     2.322    16.458     4.493   <
   4  11   2    72.098    73.242     1.031   o
   5  11   2     1.562    15.459     5.010   <
   6  11   2    16.357    21.787     4.441   <
   7  11   2     4.440    16.562     4.734   <
   8  11   2    11.345    17.656     4.699   <
   0  12   2    62.707    62.520     0.934   o
   1  12   2    58.825    57.541     0.962   o
   2  12   2    20.986    15.107     4.791   <
   3  12   2     2.986    17.894     4.574   <
   4  12   2    98.932    99.986     1.233   o
   5  12   2    18.559    21.886     4.187   o
   6  12   2    38.894    34.213     2.911   <
   7  12   2    36.243    31.260     2.993   <
   0  13   2    37.296    35.827     1.471   <
   1  13   2    77.331    80.115     1.074   o
   2  13   2    16.172    15.163     4.726   <
   3  13   2    33.463    28.629     3.231   <
   4  13   2    29.347    31.068     2.809   <
   5  13   2    12.707    19.145     4.362   <
   0  14   2     9.855    20.043     4.706   <
   1  14   2     7.023    11.733     4.628   <
   2  14   2    57.964    58.412     1.004   o
   3  14   2    19.269    21.356     4.203   <
   4  14   2     4.073    14.303     4.940   <
   0  15   2    14.656    16.797     4.747   <
   1  15   2    57.919    58.839     1.006   o
   2  15   2    12.392    18.148     4.595   <
   0  16   2    67.098    67.747     0.995   o
   1  16   2    16.991    13.898     4.873   <
   0   1   3     6.018    16.409     3.564   l
   1   1   3   229.408   227.788     1.449   l
   2   1   3   234.013   234.678     1.493   o
   3   1   3    33.394    31.345     1.171   <
   4   1   3     2.875    17.630     3.704   <
   5   1   3   194.324   192.285     1.330   o
   6   1   3   113.005   112.829     1.069   o
   7   1   3    12.067    16.282     4.115   <
   8   1   3     9.801    13.729     4.123   <
   9   1   3   132.817   131.219     1.144   o
  10   1   3   102.319   103.224     1.171   o
  11   1   3    26.945    23.739     3.718   <
  12   1   3    41.358    44.014     1.192   o
  13   1   3    78.098    80.141     1.042   o
  14   1   3    30.337    30.590     2.871   <
  15   1   3     6.321    12.380     5.043   <
   0   2   3    52.923    53.003     0.780   l
   1   2   3   250.926   249.117     1.568   o
   2   2   3    28.818    23.074     2.920   <
   3   2   3   239.424   236.475     1.524   o
   4   2   3    58.323    58.080     0.854   o
   5   2   3   160.084   159.309     1.177   o
   6   2   3    31.207    28.397     2.186   <
   7   2   3   104.867   101.418     1.107   o
   8   2   3    16.904    16.752     4.270   <
   9   2   3    83.226    83.706     1.155   o
  10   2   3    29.812    27.110     2.957   <
  11   2   3    76.669    74.230     1.004   o
  12   2   3     7.382    17.275     4.599   <
  13   2   3    48.907    48.727     1.136   o
  14   2   3    28.802    26.185     3.542   <
  15   2   3    45.437    47.024     1.217   <
   0   3   3    23.071    25.151     2.296   <
   1   3   3    60.615    57.406     0.824   o
   2   3   3   149.103   149.651     1.125   o
   3   3   3   151.940   153.734     1.164   o
   4   3   3    65.045    63.812     0.879   o
   5   3   3    11.864    14.097     3.791   <
   6   3   3   153.203   151.195     1.172   o
   7   3   3   123.903   120.775     1.114   o
   8   3   3    14.206    16.232     4.418   <
   9   3   3    30.746    34.149     1.639   <
  10   3   3    84.355    83.541     1.134   o
  11   3   3    57.057    55.122     1.008   o
  12   3   3     2.964    14.242     4.607   <
  13   3   3     8.322    18.992     4.858   <
  14   3   3    48.435    48.688     1.149   o
   0   4   3    14.076    12.903     3.737   <
   1   4   3    11.176    20.191     3.513   <
   2   4   3    71.326    71.313     0.962   o
   3   4   3     6.809    12.396     4.052   <
   4   4   3    14.233    18.841     3.800   <
   5   4   3    23.800    22.379     3.209   <
   6   4   3    25.603    25.703     2.605   <
   7   4   3    21.449    22.085     3.181   <
   8   4   3     8.562    15.385     4.342   <
   9   4   3    29.779    25.969     3.113   <
  10   4   3    27.421    26.709     3.662   <
  11   4   3     2.484    14.604     4.710   <
  12   4   3     9.272    16.613     4.950   <
  13   4   3    16.924    21.593     4.644   <
  14   4   3     5.188    12.671     4.515   <
   0   5   3    29.349    25.876     1.896   <
   1   5   3   179.240   177.929     1.259   o
   2   5   3   146.571   147.244     1.143   o
   3   5   3    38.117    37.897     1.067   o
   4   5   3     4.055    15.381     4.004   <
   5   5   3   135.033   136.573     1.144   o
   6   5   3    88.642    89.009     1.136   o
   7   5   3    17.311    17.645     4.287   <
   8   5   3    11.627    16.293     4.339   <
   9   5   3    69.550    70.153     0.990   o
  10   5   3    55.811    55.031     1.065   o
  11   5   3    17.585    16.796     4.928   <
  12   5   3     3.297    14.841     4.952   <
  13   5   3    52.628    52.832     1.074   o
   0   6   3    10.022    16.570     3.537   <
   1   6   3   103.509   105.044     1.069   o
   2   6   3     4.777    15.278     4.204   <
   3   6   3   132.704   131.935     1.114   o
   4   6   3    16.146    18.330     3.815   <
   5   6   3   107.067   107.396     1.107   o
   6   6   3    41.867    42.712     1.107   o
   7   6   3    92.356    90.949     1.187   o
   8   6   3    19.915    23.387     3.972   <
   9   6   3    40.759    40.640     1.290   o
  10   6   3    19.957    23.540     3.963   <
  11   6   3    46.660    42.697     2.004   <
  12   6   3    10.335    15.695     5.041   <
   0   7   3    26.558    26.471     2.400   <
   1   7   3    24.791    26.928     2.386   <
   2   7   3   118.634   116.451     1.112   o
   3   7   3    75.991    76.831     1.087   o
   4   7   3     2.402    16.831     3.722   <
   5   7   3    14.373    16.155     4.241   <
   6   7   3    73.434    73.426     1.058   o
   7   7   3    52.338    51.427     1.030   o
   8   7   3     3.656    15.576     4.654   <
   9   7   3     4.950    19.065     4.936   <
  10   7   3    44.465    45.584     1.197   o
  11   7   3    35.631    31.406     3.134   <
   0   8   3    21.325    21.473     3.458   <
   1   8   3    20.336    20.383     3.664   <
   2   8   3    14.870    17.784     3.976   <
   3   8   3     3.690    14.893     4.091   <
   4   8   3     8.561    19.121     3.691   <
   5   8   3    21.488    20.030     4.129   <
   6   8   3     6.434    17.734     4.191   <
   7   8   3     4.739    15.772     4.447   <
   8   8   3     5.033    16.161     4.626   <
   9   8   3     3.877    15.404     4.837   <
  10   8   3    18.045    21.766     3.829   <
   0   9   3    18.175    20.770     3.581   <
   1   9   3   100.925   100.480     1.129   o
   2   9   3   111.853   109.443     1.137   o
   3   9   3    10.571    16.880     4.327   <
   4   9   3     3.578    18.378     4.158   <
   5   9   3   105.928   106.071     1.199   o
   6   9   3    48.195    46.069     1.162   o
   7   9   3     9.762    16.635     4.577   <
   8   9   3    14.551    18.151     4.534   <
   9   9   3    50.295    50.474     1.129   o
   0  10   3     7.691    16.400     4.319   <
   1  10   3    77.193    76.350     1.013   o
   2  10   3    42.982    45.195     1.072   o
   3  10   3    84.746    83.394     1.168   o
   4  10   3     0.466    14.916     4.536   <
   5  10   3    35.049    29.960     2.681   <
   6  10   3    22.980    23.953     3.991   <
   7  10   3    61.417    61.563     1.006   o
   8  10   3     4.565    17.550     4.799   <
   0  11   3     9.084    17.122     4.301   <
   1  11   3    17.961    18.972     3.962   <
   2  11   3    65.670    65.081     0.936   o
   3  11   3    53.261    53.058     1.016   o
   4  11   3     1.495    14.794     4.895   <
   5  11   3     4.822    13.031     4.555   <
   6  11   3    47.904    49.289     1.138   o
   7  11   3    30.924    27.878     3.298   <
   0  12   3     9.069    22.516     3.486   <
   1  12   3    15.305    19.804     4.449   <
   2  12   3    41.809    41.879     1.265   <
   3  12   3     1.888    13.542     4.882   <
   4  12   3     1.691    16.140     4.973   <
   5  12   3    23.334    21.144     4.230   <
   6  12   3    16.569    15.645     4.914   <
   0  13   3     1.423    11.505     4.686   <
   1  13   3    67.029    67.229     0.966   o
   2  13   3    34.452    33.125     2.849   <
   3  13   3    10.411    12.745     4.833   <
   4  13   3     7.191    19.886     4.505   <
   5  13   3    40.935    40.308     1.594   <
   0  14   3     3.534    13.948     4.666   <
   1  14   3    41.123    38.066     1.995   <
   2  14   3    16.373    20.053     4.590   <
   3  14   3    48.681    47.874     1.201   o
   4  14   3     1.034    14.176     4.798   <
   0  15   3     1.491    14.028     4.667   <
   1  15   3     4.482    12.082     5.042   <
   2  15   3    26.480    23.466     4.349   <
   0  16   3     1.706    14.603     4.849   <
   0   0   4   514.987   497.501     7.251   o
   0   1   4    10.208    16.573     3.784   <
   1   1   4     6.465    15.062     3.965   <
   2   1   4   139.035   140.543     1.091   o
   3   1   4    20.322    19.615     3.467   <
   4   1   4   165.848   165.225     1.198   o
   5   1   4   159.178   155.011     1.170   o
   6   1   4   106.199   104.985     1.061   o
   7   1   4   122.249   121.427     1.107   o
   8   1   4     7.631    17.156     3.853   <
   9   1   4   101.096    95.722     1.147   o
  10   1   4    11.676    13.802     4.105   <
  11   1   4    13.058    17.114     4.578   <
  12   1   4    15.434    18.146     4.273   <
  13   1   4     2.376    16.003     4.780   <
  14   1   4    25.470    20.857     4.150   <
  15   1   4     3.778    16.501     4.813   <
   0   2   4   126.785   125.984     1.038   o
   1   2   4   162.816   163.995     1.178   o
   2   2   4     4.152    13.438     4.061   <
   3   2   4   106.498   108.221     1.040   o
   4   2   4   146.130   143.933     1.126   o
   5   2   4    36.907    38.066     1.073   o
   6   2   4    90.051    89.280     1.098   o
   7   2   4   107.692   106.203     1.102   o
   8   2   4    36.753    36.970     1.187   o
   9   2   4    66.027    64.776     0.945   o
  10   2   4    57.905    57.334     0.954   o
  11   2   4    16.495    17.030     4.396   <
  12   2   4    48.321    49.866     1.082   o
  13   2   4    31.549    22.181     4.087   <
  14   2   4     1.472    12.515     4.895   <
  15   2   4    33.377    35.595     2.065   <
   0   3   4   240.064   235.818     1.513   o
   1   3   4    30.817    32.624     1.148   o
   2   3   4   135.249   135.051     1.093   o
   3   3   4    46.013    45.399     0.930   o
   4   3   4    32.126    31.473     2.088   <
   5   3   4    42.359    40.914     1.032   o
   6   3   4     5.262    12.574     4.272   <
   7   3   4    65.463    66.331     0.954   o
   8   3   4    40.052    41.234     1.119   o
   9   3   4    72.056    70.544     0.952   o
  10   3   4    69.832    72.001     0.973   o
  11   3   4    31.446    31.972     2.078   <
  12   3   4    69.973    70.477     0.998   o
  13   3   4     0.666    14.800     4.865   <
  14   3   4    38.888    38.268     2.219   <
   0   4   4   193.637   191.257     1.313   o
   1   4   4   179.677   179.286     1.253   o
   2   4   4   151.547   150.269     1.151   o
   3   4   4    58.294    56.697     0.834   o
   4   4   4   270.228   263.954     1.680   o
   5   4   4    10.789    18.760     3.893   <
   6   4   4    80.775    79.693     1.086   o
   7   4   4   130.947   129.965     1.142   o
   8   4   4    97.467    96.329     1.179   o
   9   4   4     2.697    12.018     4.747   <
  10   4   4     5.793    16.909     4.410   <
  11   4   4    40.601    42.945     1.231   o
  12   4   4    46.804    46.610     1.186   <
  13   4   4    33.584    31.025     2.402   <
   0   5   4    37.776    39.563     1.025   o
   1   5   4   125.789   124.034     1.067   o
   2   5   4    10.021    16.316     4.016   <
   3   5   4    48.494    46.974     0.932   o
   4   5   4    15.137    17.045     3.797   <
   5   5   4    14.526    20.206     3.566   <
   6   5   4    72.417    72.861     0.978   o
   7   5   4     2.551    15.264     4.370   <
   8   5   4    77.391    76.223     1.044   o
   9   5   4    68.590    66.874     0.941   o
  10   5   4    38.986    36.405     1.458   <
  11   5   4    59.061    58.957     1.020   o
  12   5   4    13.925    17.866     4.717   <
  13   5   4    32.118    31.903     3.067   <
   0   6   4    30.526    30.107     1.760   <
   1   6   4   121.640   121.217     1.077   o
   2   6   4   119.271   118.318     1.110   o
   3   6   4     6.684    15.275     4.146   <
   4   6   4    84.808    83.700     1.144   o
   5   6   4    74.271    73.107     0.983   o
   6   6   4     3.663    16.554     4.581   <
   7   6   4    74.193    74.363     1.041   o
   8   6   4    54.454    56.213     1.006   o
   9   6   4    10.375    17.688     4.675   <
  10   6   4    55.218    53.504     1.072   o
  11   6   4    41.228    41.026     1.955   <
  12   6   4     9.743    17.413     4.837   <
   0   7   4    61.208    60.868     0.877   o
   1   7   4   173.432   170.084     1.248   o
   2   7   4   100.570   100.882     1.109   o
   3   7   4    51.361    50.984     0.922   o
   4   7   4   138.581   136.329     1.163   o
   5   7   4    18.820    18.001     3.965   <
   6   7   4    52.292    53.530     0.978   o
   7   7   4    18.604    20.013     3.923   <
   8   7   4    53.685    54.775     1.009   o
   9   7   4     9.153    13.745     4.703   <
  10   7   4     1.181    14.681     4.749   <
  11   7   4     6.975    12.138     4.802   <
   0   8   4   155.201   152.865     1.180   o
   1   8   4     2.256     9.918     4.138   <
   2   8   4     5.017    16.129     4.376   <
   3   8   4    37.040    36.259     1.795   <
   4   8   4    94.309    95.246     1.150   o
   5   8   4    67.152    65.127     0.952   o
   6   8   4    59.015    60.179     0.928   o
   7   8   4    19.115    21.171     3.748   <
   8   8   4   107.090   105.360     1.235   o
   9   8   4    13.653    15.118     4.637   <
  10   8   4    30.376    25.426     3.585   <
   0   9   4    78.691    78.062     1.088   o
   1   9   4    88.166    88.975     1.153   o
   2   9   4    91.027    91.738     1.167   o
   3   9   4    71.247    71.620     0.983   o
   4   9   4    10.214    16.186     4.536   <
   5   9   4    68.024    68.928     0.998   o
   6   9   4    13.824    17.652     4.528   <
   7   9   4     4.899    16.569     4.749   <
   8   9   4     6.397    19.299     4.354   <
   9   9   4     3.276    13.707     4.770   <
   0  10   4    51.936    48.711     0.994   o
   1  10   4    47.980    47.196     1.051   o
   2  10   4    68.607    69.919     0.949   o
   3  10   4    49.495    49.253     1.053   o
   4  10   4    15.472    20.663     3.826   <
   5  10   4    31.086    28.141     3.298   <
   6  10   4    39.325    39.370     1.629   <
   7  10   4     4.157    11.011     5.126   <
   8  10   4    19.397    24.628     3.976   <
   0  11   4    38.098    41.879     1.145   o
   1  11   4    18.359    16.043     4.277   <
   2  11   4     2.036    11.756     4.811   <
   3  11   4    40.403    36.337     1.634   <
   4  11   4    28.595    25.918     3.509   <
   5  11   4    60.501    62.689     0.990   o
   6  11   4    42.662    39.429     1.644   <
   7  11   4    20.658    20.136     4.071   <
   0  12   4   140.821   139.024     1.203   o
   1  12   4    12.182    15.353     4.897   <
   2  12   4    55.922    54.260     1.039   o
   3  12   4    68.949    68.161     0.966   o
   4  12   4    58.588    60.341     0.963   o
   5  12   4    10.035    17.863     4.512   <
   6  12   4    13.184    16.483     4.536   <
   0  13   4     4.106    15.033     4.719   <
   1  13   4     1.462    14.625     4.884   <
   2  13   4    46.026    45.732     1.189   o
   3  13   4     1.995    18.224     4.759   <
   4  13   4    25.458    20.104     4.434   <
   5  13   4    34.645    37.232     2.171   <
   0  14   4    40.030    42.372     1.229   o
   1  14   4    23.247    23.230     3.974   <
   2  14   4     1.911    18.091     4.388   <
   3  14   4    41.009    39.716     1.618   <
   0  15   4    67.389    68.906     1.023   o
   1  15   4    26.344    25.848     3.109   <
   2  15   4    33.531    32.568     2.521   <
   0  16   4    36.489    32.421     2.667   <
   0   1   5    24.924    22.380     3.063   <
   1   1   5   132.098   134.239     1.100   o
   2   1   5   212.185   210.027     1.405   o
   3   1   5    29.069    27.953     2.526   <
   4   1   5     3.402    11.024     4.060   <
   5   1   5   190.880   188.964     1.310   o
   6   1   5    77.833    78.353     1.063   o
   7   1   5     2.867    13.110     4.224   <
   8   1   5    30.226    31.529     2.318   <
   9   1   5    85.346    85.463     1.158   o
  10   1   5    82.965    81.230     1.066   o
  11   1   5     6.450    13.358     4.538   <
  12   1   5    15.033    19.771     4.513   <
  13   1   5    63.150    64.297     1.007   o
  14   1   5    38.950    36.587     2.462   <
  15   1   5     4.213    16.304     4.459   <
   0   2   5    33.575    30.427     1.444   <
   1   2   5   149.224   151.149     1.146   o
   2   2   5     5.161    17.038     3.900   <
   3   2   5   138.843   138.775     1.109   o
   4   2   5    11.970    16.657     4.003   <
   5   2   5   122.325   119.795     1.113   o
   6   2   5    13.544    16.526     3.877   <
   7   2   5   110.977   107.865     1.125   o
   8   2   5    12.610    20.231     3.839   <
   9   2   5    79.424    78.890     1.066   o
  10   2   5    40.038    41.281     1.220   o
  11   2   5    58.933    60.105     0.952   o
  12   2   5    18.905    21.553     4.446   <
  13   2   5    31.171    27.462     3.537   <
  14   2   5    21.778    22.476     4.148   <
   0   3   5     8.441    15.042     3.951   <
   1   3   5    11.947    16.150     3.826   <
   2   3   5   184.147   181.832     1.270   o
   3   3   5   135.945   135.142     1.134   o
   4   3   5    10.158    17.770     4.043   <
   5   3   5    29.722    29.017     2.299   <
   6   3   5   133.721   129.831     1.134   o
   7   3   5    66.641    63.309     0.912   o
   8   3   5     4.143    15.754     4.590   <
   9   3   5    27.957    29.509     2.511   <
  10   3   5    53.422    52.550     1.023   o
  11   3   5    58.704    55.986     1.023   o
  12   3   5     2.984    17.832     4.940   <
  13   3   5     1.845    17.122     4.757   <
  14   3   5    51.059    53.080     1.085   o
   0   4   5    10.662    16.775     3.967   <
   1   4   5     2.758    14.376     4.123   <
   2   4   5    70.390    69.389     0.933   o
   3   4   5    13.022    16.381     3.856   <
   4   4   5    28.503    20.961     3.230   <
   5   4   5    45.535    45.099     0.990   o
   6   4   5     2.668    15.495     4.524   <
   7   4   5    21.676    21.461     3.372   <
   8   4   5    14.101    15.549     4.299   <
   9   4   5     5.516    15.057     4.779   <
  10   4   5    18.382    21.145     4.010   <
  11   4   5    10.451    17.713     4.450   <
  12   4   5     1.774    16.912     4.762   <
  13   4   5    11.137    18.723     4.449   <
   0   5   5    37.969    36.890     1.120   o
   1   5   5   118.801   117.421     1.118   o
   2   5   5   118.707   117.224     1.099   o
   3   5   5     3.157    14.980     3.945   <
   4   5   5    23.745    21.605     3.118   <
   5   5   5   112.807   112.085     1.133   o
   6   5   5    86.172    84.383     1.150   o
   7   5   5    40.593    39.908     1.802   <
   8   5   5    14.771    18.735     3.991   <
   9   5   5    72.016    72.120     0.992   o
  10   5   5    30.742    26.039     4.002   <
  11   5   5    11.521    17.887     4.316   <
  12   5   5    11.669    18.015     4.579   <
   0   6   5     1.823    16.392     4.139   <
   1   6   5   112.454   109.264     1.087   o
   2   6   5    33.842    32.479     1.308   <
   3   6   5   127.835   126.454     1.123   o
   4   6   5    12.511    18.430     4.095   <
   5   6   5    76.808    75.158     0.995   o
   6   6   5    41.387    41.774     1.180   o
   7   6   5    60.467    58.884     0.930   o
   8   6   5    10.266    18.768     4.142   <
   9   6   5    35.939    38.600     1.351   o
  10   6   5     7.366    17.181     4.523   <
  11   6   5    50.352    52.455     1.069   o
   0   7   5    16.769    16.258     4.108   <
   1   7   5     2.908    14.263     4.160   <
   2   7   5    70.629    71.200     0.990   o
   3   7   5    91.848    88.944     1.144   o
   4   7   5     7.708    12.421     4.565   <
   5   7   5    11.855    16.345     4.728   <
   6   7   5    80.086    80.386     1.075   o
   7   7   5    47.769    46.280     1.159   o
   8   7   5    10.293    16.242     4.415   <
   9   7   5    14.010    16.022     4.691   <
  10   7   5    41.302    37.841     2.226   <
  11   7   5    24.295    18.804     4.644   <
   0   8   5    13.866    18.711     3.731   <
   1   8   5     1.766    13.096     4.345   <
   2   8   5    12.973    19.607     4.064   <
   3   8   5    21.100    20.216     3.972   <
   4   8   5    31.143    32.830     2.190   <
   5   8   5    20.438    19.367     4.109   <
   6   8   5    20.758    21.436     3.931   <
   7   8   5    15.751    11.608     4.738   <
   8   8   5     4.285    15.212     4.760   <
   9   8   5    13.072    18.582     4.696   <
  10   8   5     5.685    14.231     4.705   <
   0   9   5     9.065    12.827     4.342   <
   1   9   5    99.616    97.734     1.162   o
   2   9   5    80.884    79.697     1.038   o
   3   9   5    12.860    13.187     4.417   <
   4   9   5     6.875    12.484     4.829   <
   5   9   5    80.888    81.224     1.093   o
   6   9   5    44.088    42.028     1.907   <
   7   9   5     2.681    15.489     4.812   <
   8   9   5     3.222    10.590     5.070   <
   9   9   5    46.470    46.811     1.192   o
   0  10   5    23.670    22.530     3.706   <
   1  10   5    66.353    66.838     0.945   o
   2  10   5    10.512    16.071     4.196   <
   3  10   5    88.496    87.513     1.227   o
   4  10   5     1.490    12.310     4.768   <
   5  10   5    45.610    43.061     1.901   <
   6  10   5    29.147    27.497     3.385   <
   7  10   5    53.931    54.566     1.093   o
   8  10   5     9.497    15.385     4.748   <
   0  11   5    22.541    22.422     3.845   <
   1  11   5    29.969    27.385     3.227   <
   2  11   5    55.570    56.388     0.981   o
   3  11   5    30.511    28.889     2.858   <
   4  11   5    16.163    17.840     4.614   <
   5  11   5     1.646    12.880     4.839   <
   6  11   5    28.307    25.812     3.840   <
   7  11   5    35.253    30.422     3.252   <
   0  12   5     9.050    15.918     4.676   <
   1  12   5    21.138    21.817     4.156   <
   2  12   5    23.255    22.210     4.091   <
   3  12   5     4.577    16.881     4.661   <
   4  12   5     7.991    17.915     4.930   <
   5  12   5     9.421    17.930     4.433   <
   0  13   5    14.109    14.313     4.879   <
   1  13   5    53.162    51.551     1.089   o
   2  13   5    42.389    42.996     1.260   o
   3  13   5    16.380    21.371     4.318   <
   4  13   5     7.351    19.002     4.625   <
   0  14   5     9.540    15.303     4.686   <
   1  14   5    24.445    20.872     3.984   <
   2  14   5    14.915    21.068     4.603   <
   3  14   5    32.277    30.544     2.655   <
   0  15   5     3.152    18.989     4.545   <
   1  15   5     4.589    17.471     4.646   <
   0   0   6   222.943   223.092     3.649   o
   0   1   6   106.198   106.335     1.070   o
   1   1   6   196.952   197.480     1.338   o
   2   1   6    30.498    27.473     2.464   <
   3   1   6    83.801    85.575     1.082   o
   4   1   6    34.982    34.228     2.228   <
   5   1   6    43.404    44.747     0.992   o
   6   1   6    25.726    25.175     2.329   <
   7   1   6    19.304    18.835     3.563   <
   8   1   6    62.134    61.401     0.917   o
   9   1   6    32.619    30.902     2.371   <
  10   1   6    77.024    74.578     1.036   o
  11   1   6    51.898    50.670     1.097   o
  12   1   6    20.906    19.589     4.386   <
  13   1   6    62.025    61.096     0.991   o
  14   1   6     1.105    14.573     4.832   <
   0   2   6    15.470    17.106     3.467   <
   1   2   6     9.646    18.048     3.765   <
   2   2   6   166.746   166.487     1.223   o
   3   2   6     7.784    16.606     4.109   <
   4   2   6    14.276    17.143     4.101   <
   5   2   6    98.577    98.269     1.091   o
   6   2   6    14.756    18.715     3.885   <
   7   2   6    28.329    27.407     2.667   <
   8   2   6    68.271    68.272     0.968   o
   9   2   6    13.803    15.740     4.349   <
  10   2   6    12.917    15.815     4.315   <
  11   2   6    58.078    58.098     1.018   o
  12   2   6     9.037    14.413     4.781   <
  13   2   6     2.212    10.937     4.786   <
  14   2   6    44.471    43.747     1.251   o
   0   3   6    25.359    24.309     2.878   <
   1   3   6   129.019   129.630     1.094   o
   2   3   6    30.698    29.053     2.368   <
   3   3   6   122.650   123.427     1.099   o
   4   3   6    97.080    97.462     1.106   o
   5   3   6    92.256    89.577     1.153   o
   6   3   6   126.531   124.554     1.142   o
   7   3   6     7.199    15.924     4.410   <
   8   3   6    78.708    77.812     1.024   o
   9   3   6    20.057    17.457     4.325   <
  10   3   6    23.088    23.707     3.735   <
  11   3   6     4.752    16.000     4.939   <
  12   3   6     8.556    16.816     5.034   <
  13   3   6    23.959    21.117     3.912   <
   0   4   6   227.119   226.491     1.503   o
   1   4   6    27.434    23.436     3.088   <
   2   4   6    47.207    47.229     0.953   o
   3   4   6   106.793   107.389     1.097   o
   4   4   6    76.981    74.293     1.005   o
   5   4   6    57.859    55.983     0.909   o
   6   4   6     7.428    14.247     4.259   <
   7   4   6     4.695    15.629     4.474   <
   8   4   6   128.077   126.182     1.177   o
   9   4   6    41.628    38.778     1.932   <
  10   4   6    62.903    62.216     0.951   o
  11   4   6    60.524    60.679     1.011   o
  12   4   6    64.452    63.162     0.959   o
   0   5   6    94.854    94.559     1.106   o
   1   5   6    21.637    20.134     4.052   <
   2   5   6   111.595   109.032     1.102   o
   3   5   6    96.606    95.236     1.153   o
   4   5   6    47.619    46.267     1.010   o
   5   5   6    82.695    82.550     1.125   o
   6   5   6     9.522    13.826     4.604   <
   7   5   6    39.490    34.760     2.263   <
   8   5   6    13.952    16.787     4.805   <
   9   5   6    21.980    18.646     4.414   <
  10   5   6     4.761    16.596     4.552   <
  11   5   6     5.700    14.771     4.829   <
  12   5   6    10.255    14.981     4.877   <
   0   6   6   125.426   122.534     1.104   o
   1   6   6    15.502    15.231     4.223   <
   2   6   6    25.562    23.237     3.580   <
   3   6   6   129.420   126.800     1.156   o
   4   6   6    19.385    18.173     4.021   <
   5   6   6    13.673    14.774     4.527   <
   6   6   6    84.402    82.736     1.101   o
   7   6   6    25.475    27.810     2.827   <
   8   6   6    13.992    18.073     4.162   <
   9   6   6    48.459    46.632     1.157   o
  10   6   6    16.664    20.457     4.647   <
  11   6   6    13.320    17.421     4.571   <
   0   7   6   105.265   104.554     1.121   o
   1   7   6    11.526    17.282     3.951   <
   2   7   6    25.800    24.817     3.435   <
   3   7   6    13.726    16.930     4.329   <
   4   7   6    11.576    18.375     4.203   <
   5   7   6    58.481    59.194     0.974   o
   6   7   6     7.524    13.021     4.724   <
   7   7   6    53.776    52.217     1.056   o
   8   7   6    71.392    73.186     1.044   o
   9   7   6    37.833    35.791     2.447   <
  10   7   6    43.528    44.630     1.223   o
   0   8   6   181.407   177.239     1.292   o
   1   8   6    49.174    47.824     1.016   o
   2   8   6    88.696    87.119     1.195   o
   3   8   6    83.754    84.553     1.151   o
   4   8   6   112.656   108.216     1.197   o
   5   8   6    20.426    21.122     4.116   <
   6   8   6     9.598    13.381     4.699   <
   7   8   6    44.477    42.560     1.902   <
   8   8   6    32.056    28.554     3.312   <
   9   8   6    11.735    18.500     4.441   <
   0   9   6    43.251    44.836     1.085   o
   1   9   6    26.269    23.706     3.421   <
   2   9   6    23.617    22.189     3.573   <
   3   9   6    24.047    21.868     3.976   <
   4   9   6    25.530    20.713     4.157   <
   5   9   6    24.936    23.635     4.165   <
   6   9   6    48.924    47.462     1.155   o
   7   9   6    24.319    23.443     3.870   <
   8   9   6    15.319    17.744     4.493   <
   0  10   6     2.416    18.475     4.161   <
   1  10   6    48.760    46.795     1.112   o
   2  10   6    20.991    16.937     4.720   <
   3  10   6     5.538    17.087     4.884   <
   4  10   6    51.782    51.094     1.105   o
   5  10   6     0.455    15.666     4.760   <
   6  10   6     4.770    16.853     4.482   <
   7  10   6    45.455    44.310     1.248   o
   0  11   6    77.430    76.842     1.057   o
   1  11   6    50.012    50.504     1.068   o
   2  11   6    69.267    67.275     0.981   o
   3  11   6     4.348    14.667     4.634   <
   4  11   6    52.729    54.004     1.056   o
   5  11   6     4.752    14.295     5.057   <
   6  11   6    12.522    18.421     4.650   <
   0  12   6    49.392    50.738     1.052   o
   1  12   6    38.655    31.296     2.854   <
   2  12   6    17.805    22.466     3.985   <
   3  12   6     4.252    16.167     4.886   <
   4  12   6    73.300    73.116     1.077   o
   5  12   6    12.436    16.268     4.417   <
   0  13   6    26.937    19.717     3.872   <
   1  13   6    54.973    55.034     1.045   o
   2  13   6    14.120    20.381     4.284   <
   3  13   6    22.826    20.157     4.119   <
   0  14   6     5.254    19.302     4.826   <
   1  14   6     7.870    19.388     4.649   <
   2  14   6    44.946    44.756     1.237   <
   0  15   6    13.889    20.355     4.216   <
   0   1   7    26.663    28.075     2.290   <
   1   1   7    97.007    99.005     1.117   o
   2   1   7   107.710   110.211     1.092   o
   3   1   7    14.765    17.959     3.876   <
   4   1   7     3.775    15.842     4.275   <
   5   1   7   104.975   104.446     1.115   o
   6   1   7    90.886    89.595     1.142   o
   7   1   7     3.349    14.190     4.505   <
   8   1   7     4.271    14.875     4.672   <
   9   1   7    93.091    91.062     1.240   o
  10   1   7    64.057    63.620     0.987   o
  11   1   7    24.003    23.508     4.100   <
  12   1   7    29.923    31.411     2.268   <
  13   1   7    49.269    49.567     1.140   o
  14   1   7    17.456    15.502     4.945   <
   0   2   7    22.995    23.919     2.839   <
   1   2   7   153.897   154.913     1.190   o
   2   2   7     3.919    12.057     4.065   <
   3   2   7   139.534   138.761     1.153   o
   4   2   7    45.339    46.815     1.005   o
   5   2   7    94.596    91.064     1.171   o
   6   2   7    41.571    44.515     1.053   o
   7   2   7    57.870    57.786     0.918   o
   8   2   7    11.092    18.306     3.761   <
   9   2   7    39.384    38.130     2.390   <
  10   2   7    13.098    17.672     4.453   <
  11   2   7    46.642    44.511     1.506   <
  12   2   7     0.965    17.039     4.754   <
  13   2   7    37.487    37.054     2.007   <
   0   3   7     4.864    17.202     3.970   <
   1   3   7    51.666    53.273     0.872   o
   2   3   7    92.281    91.831     1.150   o
   3   3   7   102.002   101.341     1.124   o
   4   3   7    43.342    42.105     1.105   o
   5   3   7    12.582    13.739     4.405   <
   6   3   7   104.663   102.711     1.156   o
   7   3   7    80.566    79.685     1.084   o
   8   3   7    21.613    18.248     4.383   <
   9   3   7    22.371    23.649     3.913   <
  10   3   7    61.871    61.715     0.966   o
  11   3   7    29.768    25.203     3.531   <
  12   3   7     1.745    16.639     4.858   <
   0   4   7    32.020    29.353     2.283   <
   1   4   7     2.031    13.997     4.294   <
   2   4   7    15.968    19.047     3.657   <
   3   4   7    22.104    23.384     3.184   <
   4   4   7    20.444    22.110     3.431   <
   5   4   7     6.347    14.909     4.252   <
   6   4   7    24.862    22.123     3.293   <
   7   4   7    18.348    20.963     4.005   <
   8   4   7     9.897    19.845     4.005   <
   9   4   7    25.005    22.630     3.909   <
  10   4   7    16.050    20.377     4.649   <
  11   4   7     7.833     8.824     5.007   <
  12   4   7    12.278    19.761     4.438   <
   0   5   7    13.611    13.127     4.154   <
   1   5   7   126.352   125.949     1.129   o
   2   5   7    89.658    88.468     1.179   o
   3   5   7    32.556    32.253     2.068   <
   4   5   7    14.051    16.840     4.383   <
   5   5   7    86.448    85.202     1.141   o
   6   5   7    44.579    41.375     1.242   o
   7   5   7    11.202    15.238     4.667   <
   8   5   7     9.971    16.001     4.387   <
   9   5   7    39.880    37.761     1.994   <
  10   5   7    38.723    39.192     2.019   <
  11   5   7    10.536    19.574     4.680   <
   0   6   7     4.349    13.435     4.417   <
   1   6   7    48.315    48.597     0.992   o
   2   6   7     7.165    13.445     4.672   <
   3   6   7    96.809    97.081     1.178   o
   4   6   7    21.268    19.684     4.217   <
   5   6   7    84.541    84.612     1.142   o
   6   6   7    31.995    32.723     2.169   <
   7   6   7    68.977    66.935     0.992   o
   8   6   7    26.068    23.096     3.760   <
   9   6   7    28.768    25.985     3.710   <
  10   6   7    18.262    19.188     4.455   <
   0   7   7    19.619    21.190     3.717   <
   1   7   7     4.442    16.411     4.248   <
   2   7   7    81.529    82.351     1.156   o
   3   7   7    45.767    40.261     1.553   <
   4   7   7     6.264    14.892     4.311   <
   5   7   7    13.158    19.505     4.363   <
   6   7   7    42.419    38.448     1.948   <
   7   7   7    37.245    32.463     2.650   <
   8   7   7     7.440    18.163     4.867   <
   9   7   7     2.864    16.383     4.731   <
   0   8   7    18.931    16.705     4.376   <
   1   8   7    27.002    26.083     3.060   <
   2   8   7     9.814    10.600     4.791   <
   3   8   7     6.985    14.617     4.454   <
   4   8   7     3.681    16.402     4.609   <
   5   8   7    15.939    20.643     4.060   <
   6   8   7     2.383    15.684     4.848   <
   7   8   7     4.925    19.476     4.706   <
   8   8   7     2.202    19.157     4.205   <
   0   9   7    10.444    15.411     4.679   <
   1   9   7    53.714    52.858     1.004   o
   2   9   7    85.052    83.396     1.142   o
   3   9   7     9.424    15.493     4.486   <
   4   9   7    14.865    14.868     4.655   <
   5   9   7    79.536    79.235     1.068   o
   6   9   7    35.086    33.459     2.591   <
   7   9   7    13.373    18.110     4.728   <
   0  10   7     5.198    18.260     4.153   <
   1  10   7    49.785    48.928     1.093   o
   2  10   7    28.931    32.395     2.624   <
   3  10   7    50.615    50.868     1.154   o
   4  10   7     1.717    16.932     4.780   <
   5  10   7    22.012    20.623     4.490   <
   6  10   7     9.577    16.933     4.660   <
   0  11   7     4.768    13.885     4.776   <
   1  11   7     4.003    15.339     4.716   <
   2  11   7    43.117    36.146     2.594   <
   3  11   7    41.055    36.719     2.480   <
   4  11   7     3.166    14.786     4.888   <
   5  11   7     1.641    17.072     5.004   <
   0  12   7     6.976    15.510     4.701   <
   1  12   7     1.433    16.424     4.783   <
   2  12   7    33.552    32.136     2.504   <
   3  12   7     3.412    19.913     4.472   <
   4  12   7     6.075    16.591     4.997   <
   0  13   7     4.166    15.286     4.743   <
   1  13   7    41.670    42.231     1.288   o
   2  13   7    19.283    20.135     4.443   <
   0  14   7     6.009    15.543     4.916   <
   1  14   7    31.727    30.912     2.878   <
   0   0   8   252.657   251.562     3.967   o
   0   1   8    10.137    14.310     4.305   <
   1   1   8     1.796    15.563     4.221   <
   2   1   8    74.689    77.014     1.026   o
   3   1   8    11.971    17.824     4.136   <
   4   1   8    82.551    81.873     1.080   o
   5   1   8    87.924    90.696     1.161   o
   6   1   8    60.776    59.643     0.893   o
   7   1   8    67.169    65.827     0.931   o
   8   1   8     4.862    15.967     4.537   <
   9   1   8    58.172    56.256     1.004   o
  10   1   8     5.566    20.146     4.006   <
  11   1   8     7.688    10.441     4.986   <
  12   1   8     7.705    15.592     4.771   <
  13   1   8     2.478    16.742     4.262   <
   0   2   8    66.730    68.096     0.955   o
   1   2   8    81.647    83.905     1.149   o
   2   2   8     1.143    15.622     4.253   <
   3   2   8    54.705    56.384     0.887   o
   4   2   8    81.437    82.327     1.105   o
   5   2   8    21.240    23.804     2.900   <
   6   2   8    48.619    49.380     1.026   o
   7   2   8    65.567    65.375     0.966   o
   8   2   8    23.347    24.518     3.777   <
   9   2   8    39.632    37.636     1.397   <
  10   2   8    34.226    27.115     3.328   <
  11   2   8     9.815    17.623     4.736   <
  12   2   8    30.674    28.941     2.992   <
   0   3   8   128.470   130.672     1.139   o
   1   3   8    13.776    18.587     4.139   <
   2   3   8    69.070    67.662     0.966   o
   3   3   8    20.950    22.553     3.284   <
   4   3   8    20.277    21.797     3.948   <
   5   3   8    26.392    26.645     2.484   <
   6   3   8     4.843    16.919     4.806   <
   7   3   8    37.068    36.040     1.599   <
   8   3   8    23.821    23.493     3.711   <
   9   3   8    42.239    41.316     1.930   <
  10   3   8    41.871    42.888     1.433   <
  11   3   8    21.645    23.400     4.156   <
  12   3   8    42.726    42.045     1.917   <
   0   4   8   107.303   107.944     1.134   o
   1   4   8    97.218    97.243     1.141   o
   2   4   8    83.912    84.322     1.184   o
   3   4   8    34.712    34.789     1.566   <
   4   4   8   153.865   150.770     1.215   o
   5   4   8    10.367    15.888     4.550   <
   6   4   8    45.779    48.286     1.095   <
   7   4   8    75.551    73.930     1.046   o
   8   4   8    59.124    58.797     0.971   o
   9   4   8     1.213    13.986     4.862   <
  10   4   8     4.104    11.797     4.907   <
  11   4   8    26.531    27.577     3.269   <
   0   5   8    26.801    27.648     2.440   <
   1   5   8    74.178    74.909     0.980   o
   2   5   8     2.804    14.208     4.139   <
   3   5   8    30.438    29.813     2.501   <
   4   5   8     8.835    16.109     4.477   <
   5   5   8     8.239    17.773     4.352   <
   6   5   8    40.344    39.553     1.300   o
   7   5   8     2.719    14.243     4.662   <
   8   5   8    47.336    42.498     1.879   <
   9   5   8    42.138    41.350     2.146   <
  10   5   8    24.006    22.206     3.887   <
   0   6   8    15.715    15.371     4.530   <
   1   6   8    67.921    68.185     0.927   o
   2   6   8    66.533    65.914     0.944   o
   3   6   8     5.375    16.977     4.583   <
   4   6   8    50.113    50.521     1.047   o
   5   6   8    44.525    38.656     2.366   <
   6   6   8     0.121    16.219     4.788   <
   7   6   8    45.795    46.468     1.247   o
   8   6   8    33.352    32.557     2.900   <
   9   6   8     4.221    16.824     4.690   <
   0   7   8    36.395    33.536     2.594   <
   1   7   8   100.764    99.071     1.199   o
   2   7   8    59.266    57.847     0.967   o
   3   7   8    30.540    26.802     3.261   <
   4   7   8    83.977    84.044     1.133   o
   5   7   8    11.363    14.682     4.767   <
   6   7   8    32.615    30.226     2.852   <
   7   7   8    11.882    16.380     5.034   <
   8   7   8    33.602    30.418     2.821   <
   9   7   8     5.883    15.057     4.623   <
   0   8   8    92.492    91.878     1.215   o
   1   8   8     2.780    12.922     4.704   <
   2   8   8     2.602    12.106     4.468   <
   3   8   8    24.046    21.235     3.867   <
   4   8   8    57.662    54.860     1.045   o
   5   8   8    40.085    38.125     1.415   o
   6   8   8    35.714    31.053     2.760   <
   7   8   8    12.977    17.155     4.652   <
   8   8   8    67.825    67.531     0.951   o
   0   9   8    45.905    41.941     1.244   o
   1   9   8    51.913    54.156     1.009   o
   2   9   8    53.465    52.713     1.042   o
   3   9   8    43.927    42.007     1.262   o
   4   9   8     5.725    13.541     4.255   <
   5   9   8    41.223    41.413     1.343   <
   6   9   8     7.164    18.184     4.110   <
   7   9   8     3.634    15.496     4.991   <
   0  10   8    32.230    33.921     2.424   <
   1  10   8    29.315    27.620     3.380   <
   2  10   8    42.571    43.051     1.232   o
   3  10   8    30.850    30.990     2.706   <
   4  10   8     7.777    14.140     4.615   <
   5  10   8    18.125    21.833     4.148   <
   0  11   8    22.207    23.565     3.728   <
   1  11   8    12.674    17.280     4.543   <
   2  11   8     0.618    14.164     4.956   <
   3  11   8    25.738    22.206     3.956   <
   4  11   8    18.878    14.742     4.542   <
   0  12   8    86.540    85.286     1.147   o
   1  12   8     8.682    15.980     4.944   <
   2  12   8    35.298    29.938     3.083   <
   3  12   8    44.248    44.376     1.223   o
   0  13   8     1.630    14.706     4.819   <
   1  13   8     1.099    15.906     5.012   <
   0   1   9    28.212    30.314     2.075   <
   1   1   9    77.984    82.071     1.146   o
   2   1   9   118.931   119.516     1.149   o
   3   1   9    43.547    44.982     1.077   o
   4   1   9     1.505    13.301     4.649   <
   5   1   9   110.180   112.297     1.178   o
   6   1   9    24.828    24.633     3.700   <
   7   1   9     2.275    12.782     4.552   <
   8   1   9    23.563    21.979     3.570   <
   9   1   9    45.920    45.248     1.192   o
  10   1   9    48.762    47.993     1.174   o
  11   1   9     1.514    15.083     4.668   <
  12   1   9     8.222    17.817     4.397   <
   0   2   9    16.139    18.418     4.149   <
   1   2   9    68.908    69.864     0.945   o
   2   2   9     7.535    16.045     4.289   <
   3   2   9    64.115    64.460     0.910   o
   4   2   9     4.859    15.056     4.394   <
   5   2   9    69.582    69.909     0.981   o
   6   2   9     7.281    13.756     4.628   <
   7   2   9    68.483    69.922     1.009   o
   8   2   9     7.664    13.827     4.684   <
   9   2   9    57.231    55.431     1.045   o
  10   2   9    28.447    24.273     3.951   <
  11   2   9    38.140    37.598     2.438   <
   0   3   9     3.282    13.644     4.315   <
   1   3   9     4.308    15.994     4.502   <
   2   3   9    92.908    94.202     1.182   o
   3   3   9    64.849    65.185     0.929   o
   4   3   9     5.900    15.661     4.478   <
   5   3   9    17.389    18.917     4.731   <
   6   3   9    69.444    69.331     0.987   o
   7   3   9    38.373    34.087     2.553   <
   8   3   9    11.763    16.062     4.349   <
   9   3   9    15.343    17.564     4.727   <
  10   3   9    28.580    24.320     4.124   <
  11   3   9    41.056    38.597     1.422   <
   0   4   9    18.576    19.825     4.224   <
   1   4   9     3.467    17.621     4.436   <
   2   4   9    56.203    59.563     0.906   o
   3   4   9    22.024    18.995     4.167   <
   4   4   9     4.441    14.402     4.586   <
   5   4   9    33.593    29.923     3.289   <
   6   4   9     9.169    17.610     4.705   <
   7   4   9    11.086    19.050     4.545   <
   8   4   9    13.086    17.847     4.656   <
   9   4   9     1.073    10.337     5.020   <
  10   4   9    16.041    19.786     4.854   <
   0   5   9    13.781    20.201     4.180   <
   1   5   9    50.803    50.268     1.062   o
   2   5   9    64.421    65.504     0.947   o
   3   5   9     6.203    17.820     4.674   <
   4   5   9    18.712    21.977     3.916   <
   5   5   9    61.345    60.963     0.964   o
   6   5   9    60.768    60.571     0.979   o
   7   5   9    25.682    27.565     3.524   <
   8   5   9     5.117    14.625     5.018   <
   9   5   9    46.252    44.719     1.554   <
   0   6   9     6.843    11.135     4.779   <
   1   6   9    65.539    64.656     0.955   o
   2   6   9    24.598    22.253     3.662   <
   3   6   9    60.939    62.741     0.941   o
   4   6   9    11.320    15.182     4.613   <
   5   6   9    32.971    29.949     3.434   <
   6   6   9    19.850    21.890     4.444   <
   7   6   9    29.390    25.107     3.997   <
   8   6   9     2.550    13.579     4.974   <
   9   6   9    19.406    19.185     4.543   <
   0   7   9    10.234    20.435     4.583   <
   1   7   9    10.437    14.632     4.734   <
   2   7   9    30.444    26.470     3.335   <
   3   7   9    55.055    52.309     1.075   o
   4   7   9     0.271    17.281     4.576   <
   5   7   9     8.010    16.819     4.554   <
   6   7   9    50.184    50.430     1.166   o
   7   7   9    26.775    22.722     4.146   <
   8   7   9     9.938    19.130     4.361   <
   0   8   9    12.257    19.616     4.273   <
   1   8   9    14.396    17.738     4.640   <
   2   8   9     6.508    16.985     4.647   <
   3   8   9    18.899    23.659     3.775   <
   4   8   9    20.716    21.809     3.776   <
   5   8   9    11.805    15.868     5.160   <
   6   8   9    15.821    19.542     3.959   <
   7   8   9     8.927    15.526     4.681   <
   0   9   9    10.412    13.759     4.531   <
   1   9   9    66.524    68.871     0.997   o
   2   9   9    37.612    34.624     2.818   <
   3   9   9     5.225    14.185     4.527   <
   4   9   9    13.007    20.556     4.377   <
   5   9   9    38.743    35.202     2.979   <
   6   9   9    23.526    23.438     3.952   <
   0  10   9    13.378    16.742     4.693   <
   1  10   9    36.403    31.128     3.307   <
   2  10   9     6.625    14.684     4.800   <
   3  10   9    54.490    55.708     1.042   o
   4  10   9     0.242    18.816     4.626   <
   0  11   9    19.697    25.123     3.416   <
   1  11   9    23.364    19.571     4.301   <
   2  11   9    33.400    31.317     2.892   <
   3  11   9    14.283    13.146     4.787   <
   0  12   9     4.980    16.241     4.907   <
   1  12   9    20.841    18.536     4.725   <
   0  13   9    13.597    18.767     4.847   <
   0   0  10    88.960    91.560     2.971   o
   0   1  10    47.546    46.318     1.751   <
   1   1  10    84.097    86.273     1.190   o
   2   1  10    11.668    14.899     4.731   <
   3   1  10    44.645    45.010     1.207   o
   4   1  10    15.689    20.185     4.150   <
   5   1  10    26.122    24.654     4.001   <
   6   1  10    11.351    15.050     4.392   <
   7   1  10     9.342    21.723     4.559   o
   8   1  10    23.812    20.155     4.600   <
   9   1  10    18.590    18.789     4.389   <
  10   1  10    38.547    37.232     2.033   <
  11   1  10    24.701    23.011     4.066   <
   0   2  10     5.195    19.455     4.022   <
   1   2  10    11.950    20.334     4.345   <
   2   2  10    78.005    80.311     1.090   o
   3   2  10     5.541    17.419     4.473   <
   4   2  10    18.046    21.561     4.541   <
   5   2  10    52.669    52.408     1.055   o
   6   2  10     4.454    14.164     4.702   <
   7   2  10    17.723    20.134     4.351   <
   8   2  10    35.267    32.947     2.119   <
   9   2  10     6.514    19.556     4.884   <
  10   2  10     4.598    13.937     4.632   <
   0   3  10    10.520    18.987     4.019   <
   1   3  10    46.714    50.466     1.054   o
   2   3  10    11.739    21.185     4.012   <
   3   3  10    56.447    56.718     1.021   o
   4   3  10    45.039    48.296     1.136   o
   5   3  10    48.391    49.167     1.119   o
   6   3  10    60.483    60.926     0.984   o
   7   3  10     0.454    17.397     4.490   <
   8   3  10    42.050    43.342     1.328   o
   9   3  10    12.212    17.503     4.852   <
  10   3  10    11.862    21.471     4.552   <
   0   4  10   108.460   107.700     1.204   o
   1   4  10     7.926    17.134     4.542   <
   2   4  10    21.404    20.277     4.557   <
   3   4  10    56.236    55.818     1.017   o
   4   4  10    45.049    44.260     1.880   <
   5   4  10    24.347    19.465     4.465   <
   6   4  10     6.219    17.165     4.660   <
   7   4  10     4.968    13.977     4.845   <
   8   4  10    65.471    64.798     0.986   o
   9   4  10    17.514    16.842     4.451   <
   0   5  10    53.820    52.655     1.050   o
   1   5  10    14.255    18.151     4.299   <
   2   5  10    61.480    62.528     0.967   o
   3   5  10    50.670    48.833     1.840   <
   4   5  10    24.245    23.478     4.138   <
   5   5  10    47.435    48.104     1.167   o
   6   5  10     5.974    12.900     4.961   <
   7   5  10    23.381    23.737     4.448   <
   8   5  10     6.223    18.411     4.689   <
   0   6  10    56.285    55.710     1.005   o
   1   6  10    15.314    17.908     4.394   <
   2   6  10    18.192    21.149     4.311   <
   3   6  10    61.348    63.535     0.981   o
   4   6  10     9.727    13.682     4.842   <
   5   6  10     8.415    15.165     4.958   <
   6   6  10    43.160    41.140     1.600   <
   7   6  10    13.213    19.894     4.619   <
   0   7  10    55.985    55.630     1.013   o
   1   7  10     9.240    18.989     4.656   <
   2   7  10    12.306    18.951     3.939   <
   3   7  10     7.265    18.747     4.849   <
   4   7  10    10.490    16.584     4.693   <
   5   7  10    31.947    31.210     2.914   <
   6   7  10     3.126    15.512     4.872   <
   0   8  10    93.444    93.198     1.291   o
   1   8  10    28.794    24.790     4.092   <
   2   8  10    50.108    48.981     1.137   o
   3   8  10    39.779    39.853     1.396   o
   4   8  10    61.001    58.964     1.057   o
   5   8  10    10.505    17.283     4.552   <
   0   9  10    20.868    23.707     4.026   <
   1   9  10    12.235    16.066     4.575   <
   2   9  10    16.706    18.088     4.540   <
   3   9  10    11.815    17.052     4.796   <
   4   9  10    15.620    16.278     4.502   <
   0  10  10     2.893    18.947     4.732   <
   1  10  10    22.680    22.422     4.081   <
   2  10  10    11.177    17.758     4.485   <
   3  10  10     3.627    15.484     4.907   <
   0  11  10    38.145    37.781     2.188   <
   1  11  10    27.357    26.763     3.737   <
   0  12  10    23.843    22.597     3.860   <
   0   1  11    19.576    21.594     4.354   <
   1   1  11    40.683    41.367     1.267   o
   2   1  11    43.546    43.693     1.878   <
   3   1  11    14.101    17.590     4.576   <
   4   1  11     1.000    16.082     4.485   <
   5   1  11    45.269    46.537     1.180   o
   6   1  11    49.134    50.799     1.118   o
   7   1  11     2.420    16.135     4.793   <
   8   1  11     7.735    18.201     4.600   <
   9   1  11    49.467    51.241     1.136   o
  10   1  11    32.256    32.064     2.596   <
   0   2  11    16.165    22.346     3.821   <
   1   2  11    77.944    79.864     1.102   o
   2   2  11     1.776    16.195     4.632   <
   3   2  11    70.749    73.513     1.027   o
   4   2  11    26.957    26.919     3.683   <
   5   2  11    43.728    43.203     1.275   o
   6   2  11    27.201    31.071     2.494   <
   7   2  11    21.667    24.148     4.127   <
   8   2  11     4.405    17.516     4.923   <
   9   2  11    14.486    15.807     4.949   <
   0   3  11     0.656    14.219     4.758   <
   1   3  11    31.643    29.806     3.212   <
   2   3  11    39.068    37.164     2.472   <
   3   3  11    47.549    47.380     1.157   o
   4   3  11    25.596    22.343     3.961   <
   5   3  11    10.283    12.834     4.916   <
   6   3  11    49.742    50.599     1.138   o
   7   3  11    41.784    40.725     1.384   <
   8   3  11    14.116    20.247     4.606   <
   9   3  11    11.750    17.880     4.633   <
   0   4  11    23.995    31.030     2.523   <
   1   4  11     1.303    13.464     4.623   <
   2   4  11     3.316    18.783     4.496   <
   3   4  11    18.679    23.260     3.663   <
   4   4  11    10.261    16.723     4.539   <
   5   4  11     2.713    12.740     4.939   <
   6   4  11    16.750    21.016     4.541   <
   7   4  11     9.309    16.169     4.867   <
   8   4  11     8.723    14.858     4.701   <
   0   5  11    11.995    20.699     4.560   <
   1   5  11    64.855    66.310     0.961   o
   2   5  11    42.911    43.617     1.278   <
   3   5  11    22.623    20.704     3.900   <
   4   5  11    11.273    16.778     4.722   <
   5   5  11    41.869    40.026     2.000   <
   6   5  11    15.881    19.572     4.601   <
   7   5  11     2.907    13.583     4.965   <
   0   6  11     0.613    13.691     4.888   <
   1   6  11    16.564    20.469     4.553   <
   2   6  11     8.372    18.335     4.519   <
   3   6  11    48.762    49.755     1.137   o
   4   6  11    13.694    15.685     4.773   <
   5   6  11    47.272    45.694     1.267   <
   6   6  11    16.837    20.959     4.161   <
   0   7  11    15.806    17.701     4.567   <
   1   7  11     1.140    12.429     4.800   <
   2   7  11    43.348    42.851     1.338   o
   3   7  11    16.868    18.595     4.806   <
   4   7  11     4.780    13.095     5.166   <
   5   7  11    11.196    16.840     4.667   <
   0   8  11    13.341    19.149     4.381   <
   1   8  11    15.875    14.972     4.658   <
   2   8  11     4.406    20.037     4.759   <
   3   8  11     8.151    11.690     5.015   <
   4   8  11     3.240    15.169     4.795   <
   0   9  11     4.049    18.203     4.867   <
   1   9  11    20.926    20.474     4.235   <
   2   9  11    48.457    49.881     1.197   o
   3   9  11     5.359    18.917     4.548   <
   0  10  11     6.123    15.684     4.594   <
   1  10  11    25.979    17.486     4.704   <
   0   0  12   118.840   124.444     2.966   o
   0   1  12     5.932    15.407     4.806   <
   1   1  12     8.448    12.143     4.921   <
   2   1  12    35.385    36.484     2.551   <
   3   1  12     3.003    18.473     4.802   <
   4   1  12    34.105    31.865     2.543   <
   5   1  12    36.153    37.787     2.033   <
   6   1  12    30.388    26.201     3.758   <
   7   1  12    31.577    34.601     2.503   <
   8   1  12     4.628    16.961     4.993   <
   0   2  12    30.291    29.668     2.537   <
   1   2  12    27.209    22.940     4.435   <
   2   2  12     2.574    16.591     4.931   <
   3   2  12    23.514    25.493     3.688   <
   4   2  12    26.410    26.233     3.922   <
   5   2  12    11.451    17.673     4.469   <
   6   2  12    23.585    23.894     3.887   <
   7   2  12    28.509    28.689     3.516   <
   8   2  12    11.405    15.903     4.929   <
   0   3  12    59.975    60.823     0.996   o
   1   3  12    13.616    19.854     4.263   <
   2   3  12    32.628    32.598     2.301   <
   3   3  12     5.383    20.831     4.327   <
   4   3  12     9.783    17.097     4.828   <
   5   3  12    10.686    18.860     4.842   <
   6   3  12     6.529    17.970     4.703   <
   7   3  12    19.510    19.908     4.764   <
   0   4  12    46.221    49.014     1.158   o
   1   4  12    38.249    39.193     1.631   <
   2   4  12    38.161    36.005     2.120   <
   3   4  12    13.406    18.337     5.160   <
   4   4  12    64.942    67.025     0.987   o
   5   4  12     0.394    14.625     4.846   <
   6   4  12    18.592    18.584     4.440   <
   0   5  12     9.101    13.592     5.069   <
   1   5  12    29.836    31.463     2.707   <
   2   5  12     7.161    13.996     4.899   <
   3   5  12    12.842    17.006     4.834   <
   4   5  12     2.877    12.497     5.163   <
   5   5  12     9.152    15.281     5.085   <
   0   6  12     2.489    19.306     4.663   <
   1   6  12    25.370    24.130     4.216   <
   2   6  12    28.141    26.590     2.643   <
   3   6  12     7.783    20.788     4.712   <
   4   6  12    24.498    20.177     3.950   <
   0   7  12    14.601    17.904     4.541   <
   1   7  12    41.970    43.284     1.290   o
   2   7  12    27.241    26.029     3.646   <
   3   7  12    11.606    17.949     4.536   <
   0   8  12    43.567    44.109     1.273   o
   1   8  12     1.703    18.139     4.848   <
   2   8  12     2.275    14.276     4.803   <
   0   9  12    17.890    15.522     4.866   <
   0   1  13    14.728    17.813     4.430   <
   1   1  13    25.954    24.583     3.868   <
   2   1  13    51.723    54.490     1.102   o
   3   1  13    17.438    19.484     4.041   <
   4   1  13     1.224    15.785     4.861   <
   5   1  13    49.946    52.280     1.123   o
   6   1  13     9.223    16.111     5.005   <
   0   2  13    15.088    21.072     4.318   <
   1   2  13    23.419    22.824     4.602   <
   2   2  13     1.219    17.380     4.852   <
   3   2  13    19.655    18.763     4.644   <
   4   2  13     5.566    17.223     4.745   <
   5   2  13    28.995    24.831     4.360   <
   0   3  13     1.021    13.801     4.905   <
   1   3  13     4.976    14.618     5.157   <
   2   3  13    46.256    48.131     1.215   o
   3   3  13    30.450    26.492     3.417   <
   4   3  13     4.811    15.846     4.797   <
   5   3  13    12.210    18.442     4.737   <
   0   4  13    10.606    18.912     4.876   <
   1   4  13     0.920    11.207     4.900   <
   2   4  13    24.241    27.615     3.619   <
   3   4  13    12.101    16.751     4.610   <
   4   4  13     6.850    14.775     4.992   <
   0   5  13    15.193    19.613     4.746   <
   1   5  13    18.763    16.490     4.966   <
   2   5  13    26.770    26.084     3.407   <
   3   5  13     7.457    21.016     4.672   <
   0   6  13     3.042    20.039     4.682   <
   1   6  13    30.144    24.371     4.068   <
   0   7  13    10.806    18.931     4.379   <
   0   0  14    34.932    38.382     3.578   o
   0   1  14    17.724    19.064     4.702   <
   1   1  14    30.910    29.437     2.930   <
   2   1  14     4.752    20.702     4.578   <
   3   1  14    17.153    23.766     4.134   <
   0   2  14     2.445    19.164     4.737   <
   1   2  14     6.852    18.449     4.705   <
   2   2  14    29.027    25.396     3.836   <
   0   3  14     5.223    16.618     4.982   <
   1   3  14    16.624    19.880     4.227   <
